# Supplementary material for: The jumping spider Saitis barbipes lacks a red photoreceptor to see its own sexually dimorphic red coloration
Source: Naturwissenschaften. 2021 Dec 11;109(1):6. doi: 10.1007/s00114-021-01774-6 (PMC8665921; doi:10.1007/s00114-021-01774-6)
Supplement: Supplementary file 2 — Supplementary file2 (R 1 KB) [file 114_2021_1774_MOESM2_ESM.r]

library(lme4)
library(lmerTest)

# Green photoreceptor sex comparison using mixed-model ANOVA
# with ID as a random factor and variance estimation via REML
G_lmeModel=lmer(Lambda_G~Sex_G + (1|ID_G), data=LambdaMax)
summary(G_lmeModel)
anova(G_lmeModel)

# Blue photoreceptor sex comparison using mixed-model ANOVA
# with ID as a random factor and variance estimation via REML
B_lmeModel=lmer(Lambda_B~Sex_B + (1|ID_B), data=LambdaMax)
summary(B_lmeModel)
anova(B_lmeModel)

# UV photoreceptor sex comparison using mixed-model ANOVA
# with ID as a random factor and variance estimation via REML
UV_lmeModel=lmer(Lambda_UV~Sex_UV + (1|ID_UV), data=LambdaMax)
summary(UV_lmeModel)
anova(UV_lmeModel)
