# Supplementary material for: The jumping spider Saitis barbipes lacks a red photoreceptor to see its own sexually dimorphic red coloration
Source: Naturwissenschaften. 2021 Dec 11;109(1):6. doi: 10.1007/s00114-021-01774-6 (PMC8665921; doi:10.1007/s00114-021-01774-6)
Supplement: Supplementary file 3 — Supplementary file3 (XLSX 15 KB) [file 114_2021_1774_MOESM3_ESM.xlsx]

## Sheet: Sheet1
Sex_G	ID_G	Lambda_G	Sex_B	ID_B	Lambda_B	Sex_UV	ID_UV	Lambda_UV
female	1	507.693	female	1	409.933	female	1	343.416
female	1	505.678	female	1	424.043	female	1	363.573
female	1	511.725	female	1	460.325	female	1	363.573
female	1	514.748	female	2	449.239	female	2	358.533
female	1	514.748	female	2	450.247	female	2	361.557
female	1	513.74	female	2	453.27	female	3	323.259
female	1	511.725	male	3	411.949	female	3	350.471
female	1	511.725	male	3	416.988	female	3	348.455
female	1	513.74	male	3	445.207	female	3	354.502
female	1	515.756	male	3	446.215	female	3	362.565
female	1	514.748	male	3	448.231	male	4	352.486
female	1	514.748	male	4	451.254	male	4	359.541
female	1	518.779	male	4	453.27	male	4	358.533
female	1	518.779	male	4	455.286	male	4	367.604
female	1	519.787	male	4	455.286	male	5	365.588
female	1	520.795	male	4	472.419	male	5	367.604
female	1	522.811	male	5	448.231	male	6	342.408
female	1	521.803	male	5	449.239	male	6	373.651
female	1	521.803	male	5	449.239
female	1	522.811	male	5	451.254
female	1	524.826	male	5	452.262
female	1	524.826	male	5	453.27
female	1	521.803	male	5	453.27
female	1	525.834	male	5	455.286
female	1	526.842	male	5	466.372
female	1	528.858
female	1	528.858
female	1	527.85
female	1	533.897
female	1	532.889
female	1	530.873
female	1	532.889
female	1	533.897
female	1	535.913
female	1	537.928
female	1	540.952
female	1	538.936
female	2	499.631
female	2	503.662
female	2	501.646
female	2	522.811
female	2	516.764
female	2	520.795
female	2	520.795
female	2	522.811
female	2	526.842
female	2	524.826
female	2	526.842
female	2	524.826
female	2	528.858
female	2	529.866
female	2	530.873
female	2	531.881
female	2	534.905
female	2	538.936
female	2	537.928
female	2	561.109
female	3	508.701
female	3	515.756
female	3	508.701
female	3	510.717
female	3	511.725
female	3	514.748
female	3	515.756
female	3	514.748
female	3	518.779
female	3	512.732
female	3	514.748
female	3	519.787
female	3	516.764
female	3	520.795
female	3	522.811
female	3	520.795
female	3	518.779
female	3	519.787
female	3	521.803
female	3	518.779
female	3	521.803
female	3	522.811
female	3	522.811
female	3	525.834
female	3	522.811
female	3	521.803
female	3	524.826
female	3	526.842
female	3	525.834
female	3	524.826
female	3	529.866
female	3	525.834
female	3	525.834
female	3	530.873
female	3	527.85
female	3	528.858
female	3	531.881
female	3	527.85
female	3	535.913
female	3	528.858
female	3	530.873
female	3	532.889
female	3	537.928
female	3	536.92
female	3	539.944
female	3	538.936
female	3	536.92
female	3	543.975
female	3	541.96
female	3	546.999
female	3	549.014
male	4	508.701
male	4	515.756
male	4	519.787
male	4	516.764
male	4	517.772
male	4	519.787
male	4	520.795
male	4	522.811
male	4	520.795
male	4	524.826
male	4	521.803
male	4	521.803
male	4	520.795
male	4	524.826
male	4	523.819
male	4	522.811
male	4	523.819
male	4	524.826
male	4	522.811
male	4	525.834
male	4	525.834
male	4	526.842
male	4	528.858
male	4	526.842
male	4	526.842
male	4	528.858
male	4	529.866
male	4	529.866
male	4	529.866
male	4	529.866
male	4	530.873
male	4	529.866
male	4	529.866
male	4	530.873
male	4	529.866
male	4	532.889
male	4	530.873
male	4	530.873
male	4	528.858
male	4	531.881
male	4	531.881
male	4	530.873
male	4	532.889
male	4	531.881
male	4	533.897
male	4	532.889
male	4	532.889
male	4	532.889
male	4	534.905
male	4	534.905
male	4	535.913
male	4	535.913
male	4	540.952
male	4	544.983
male	5	512.732
male	5	515.756
male	5	517.772
male	5	516.764
male	5	517.772
male	5	518.779
male	5	517.772
male	5	519.787
male	5	519.787
male	5	520.795
male	5	518.779
male	5	517.772
male	5	520.795
male	5	521.803
male	5	519.787
male	5	521.803
male	5	523.819
male	5	522.811
male	5	523.819
male	5	523.819
male	5	523.819
male	5	524.826
male	5	523.819
male	5	523.819
male	5	520.795
male	5	523.819
male	5	524.826
male	5	528.858
male	5	521.803
male	5	525.834
male	5	525.834
male	5	525.834
male	5	525.834
male	5	525.834
male	5	527.85
male	5	526.842
male	5	527.85
male	5	526.842
male	5	528.858
male	5	531.881
male	5	526.842
male	5	527.85
male	5	527.85
male	5	528.858
male	5	529.866
male	5	528.858
male	5	531.881
male	5	531.881
male	5	531.881
male	5	532.889
male	5	534.905
male	5	533.897
male	5	533.897
male	5	534.905
male	5	534.905
male	5	534.905
male	5	537.928
male	5	545.991
male	6	513.74
male	6	516.764
male	6	516.764
male	6	518.779
male	6	518.779
male	6	518.779
male	6	518.779
male	6	518.779
male	6	518.779
male	6	521.803
male	6	522.811
male	6	518.779
male	6	517.772
male	6	521.803
male	6	522.811
male	6	519.787
male	6	521.803
male	6	522.811
male	6	521.803
male	6	522.811
male	6	523.819
male	6	522.811
male	6	522.811
male	6	520.795
male	6	522.811
male	6	521.803
male	6	521.803
male	6	524.826
male	6	523.819
male	6	525.834
male	6	523.819
male	6	525.834
male	6	523.819
male	6	525.834
male	6	526.842
male	6	524.826
male	6	525.834
male	6	526.842
male	6	525.834
male	6	527.85
male	6	529.866
male	6	523.819
male	6	526.842
male	6	526.842
male	6	526.842
male	6	527.85
male	6	528.858
male	6	528.858
male	6	527.85
male	6	527.85
male	6	526.842
male	6	528.858
male	6	527.85
male	6	530.873
male	6	529.866
male	6	527.85
male	6	529.866
male	6	528.858
male	6	529.866
male	6	530.873
male	6	531.881
male	6	528.858
male	6	526.842
male	6	528.858
male	6	530.873
male	6	529.866
male	6	533.897
male	6	531.881
male	6	532.889
male	6	533.897
male	6	531.881
male	6	532.889
male	6	531.881
male	6	530.873
male	6	535.913
male	6	533.897
male	6	535.913
male	6	537.928
male	6	538.936
male	6	536.92
male	6	538.936
male	6	542.967
male	6	542.967
male	6	544.983
male	6	546.999
