# Supplementary material for: The jumping spider Saitis barbipes lacks a red photoreceptor to see its own sexually dimorphic red coloration
Source: Naturwissenschaften. 2021 Dec 11;109(1):6. doi: 10.1007/s00114-021-01774-6 (PMC8665921; doi:10.1007/s00114-021-01774-6)
Supplement: Supplementary file 4 — Supplementary file4 (XLSX 81 KB) [file 114_2021_1774_MOESM4_ESM.xlsx]

## Sheet: Sheet1
wavelength	female 1 lens 1	female 1 lens 2	female 2 lens 1	female 2 lens 2	female 3 lens 1	female 3 lens 2	male 1 lens 1	male 2 lens 1	male 2 lens 2	male 3 lens 1	male 3 lens 2
300	0.00111609	0.00148126	0.00141899	0.001136	0.00150961	0.00127802	0.00149215	0.00156148	0.001501	0.00179182	0.00109895
301	0.00118553	0.00158073	0.00148513	0.00114313	0.00154334	0.00134556	0.00155521	0.00163182	0.00155804	0.0018675	0.00114234
302	0.00121952	0.00164142	0.00153565	0.00129096	0.00158497	0.00138429	0.00161688	0.00168676	0.00162595	0.00191451	0.00118966
303	0.00126237	0.00164619	0.00160817	0.00144372	0.00164675	0.00141403	0.00166556	0.0017415	0.00167624	0.0019659	0.00124019
304	0.00127926	0.0017255	0.00166195	0.00134373	0.00167995	0.00144388	0.00168998	0.00179216	0.00169448	0.00203411	0.00129277
305	0.00132081	0.00172478	0.00166111	0.00115355	0.00169021	0.001474	0.00174793	0.00181147	0.00175381	0.00205497	0.00133982
306	0.00134366	0.00175018	0.00167928	0.00149865	0.00172633	0.00150558	0.00176227	0.0018282	0.00178212	0.00209855	0.00136109
307	0.00136818	0.00174973	0.00171349	0.00136756	0.00175641	0.00152723	0.00179736	0.00185267	0.00180058	0.00211942	0.00139056
308	0.00138116	0.00180448	0.00172739	0.00159584	0.001757	0.00154871	0.0018105	0.00186229	0.0018305	0.00217108	0.00136579
309	0.00140988	0.00182035	0.00174911	0.00161064	0.00177945	0.00155377	0.00181491	0.00189631	0.0018319	0.0021537	0.00143425
310	0.0014278	0.00185536	0.00179455	0.00135405	0.0017997	0.00157107	0.00183983	0.00194895	0.00185341	0.00217203	0.0014206
311	0.00143972	0.00186288	0.00181049	0.00152719	0.0017944	0.00159757	0.00187106	0.0019731	0.00186825	0.00217861	0.00143699
312	0.00145705	0.00189159	0.00180841	0.00140915	0.00181389	0.00158434	0.00188274	0.00196687	0.00186127	0.0021624	0.00144959
313	0.00144605	0.00187365	0.00180239	0.00149252	0.00182071	0.00161786	0.00187457	0.00198461	0.00188797	0.00218636	0.00148616
314	0.00145681	0.001855	0.00178255	0.00153219	0.00181396	0.00161879	0.00187416	0.00198636	0.00187915	0.00217539	0.00153034
315	0.00146358	0.00183124	0.00176315	0.00147747	0.00181712	0.0016204	0.00188326	0.00199236	0.00186215	0.0021976	0.00152554
316	0.00149309	0.00189905	0.00179419	0.00150326	0.00180058	0.00164914	0.0019094	0.00200429	0.00187969	0.00218841	0.00149367
317	0.00147507	0.001901	0.00180561	0.00155316	0.00182914	0.00164879	0.00188278	0.00199737	0.00189733	0.00217044	0.00156694
318	0.00149436	0.00186615	0.00180536	0.00147368	0.00184066	0.00165032	0.00190652	0.00200022	0.00191281	0.00216468	0.00156323
319	0.00149798	0.00186452	0.00180262	0.00138622	0.00187968	0.00164686	0.00188539	0.00200867	0.00189526	0.00215482	0.00156803
320	0.00151043	0.00187114	0.00179023	0.0015328	0.00185907	0.00162575	0.00191995	0.00200477	0.00187014	0.00215975	0.00156828
321	0.00154181	0.00190382	0.00178096	0.00157168	0.00190037	0.00165234	0.00192775	0.00200925	0.0018831	0.00221148	0.00160273
322	0.00153881	0.00188293	0.00176002	0.00176281	0.00191588	0.00162797	0.00191952	0.00199742	0.00187084	0.00217995	0.0016247
323	0.00153369	0.00189903	0.00175855	0.00187975	0.00191668	0.00164597	0.00189778	0.00201061	0.00186423	0.0021793	0.0016023
324	0.00153519	0.00185689	0.00178608	0.00147814	0.00189675	0.00166001	0.00193801	0.00203155	0.00191193	0.00216568	0.00161945
325	0.00154602	0.00189898	0.00178366	0.00155418	0.00188642	0.00168199	0.00191811	0.00206803	0.00192493	0.00218669	0.00163981
326	0.00156414	0.00189159	0.00179448	0.00161425	0.00192404	0.00168861	0.00191133	0.00207573	0.00192693	0.00218178	0.00161399
327	0.00154543	0.00193053	0.00177679	0.00155277	0.00191352	0.0016635	0.00194645	0.00206395	0.00191676	0.00218015	0.00161089
328	0.00156148	0.00190879	0.00182342	0.00155804	0.00193087	0.00167178	0.00192959	0.00207498	0.00193274	0.00221109	0.00164643
329	0.0015751	0.00192523	0.00179515	0.00169019	0.00192557	0.00168495	0.00193205	0.00206501	0.00193268	0.00220359	0.0016504
330	0.00157647	0.00194172	0.00178492	0.00160164	0.0019368	0.00166981	0.00195421	0.00206965	0.00194266	0.00220957	0.00167997
331	0.00159342	0.00195328	0.0017918	0.00192484	0.00193414	0.00169746	0.00195264	0.00209708	0.00193244	0.00220365	0.00172118
332	0.0016046	0.00193924	0.00177166	0.00183501	0.00194485	0.0017221	0.0019728	0.00206581	0.00193884	0.00221529	0.00173153
333	0.00160459	0.00193059	0.00179563	0.00176567	0.0019226	0.00171331	0.00195309	0.00208614	0.0019485	0.00221364	0.00170513
334	0.00162364	0.00194596	0.00180785	0.00160701	0.00195261	0.00173707	0.00198257	0.00211221	0.00195507	0.00221584	0.00170995
335	0.00164928	0.00199666	0.00180702	0.0018756	0.00195575	0.00174408	0.00202031	0.00213493	0.00196963	0.00220029	0.00171913
336	0.00165261	0.00196279	0.00180459	0.00177801	0.00197825	0.00176631	0.0020029	0.0021302	0.00198688	0.00223538	0.00176109
337	0.00165107	0.00198606	0.00179297	0.00175854	0.00200013	0.00177617	0.00201572	0.00212181	0.00199123	0.00224733	0.00182683
338	0.00165728	0.00198297	0.00181877	0.00183974	0.0019723	0.00179298	0.00200773	0.00213489	0.00198761	0.00225918	0.00183198
339	0.00165969	0.00198384	0.00179998	0.00169355	0.00195721	0.00178518	0.00198308	0.00215946	0.00196001	0.0022266	0.00178023
340	0.00160287	0.00194079	0.00179357	0.00186759	0.00193897	0.00174424	0.00196078	0.00212598	0.00189999	0.00215983	0.00180625
341	0.00157497	0.00188864	0.00177514	0.0016872	0.00188442	0.00170037	0.0018961	0.0020821	0.00185368	0.00209462	0.00173388
342	0.00154188	0.00188164	0.00176477	0.00163294	0.00180548	0.00164552	0.0018659	0.00207576	0.00182349	0.00206657	0.00171996
343	0.00155215	0.00184312	0.00174677	0.00197172	0.00182667	0.00166478	0.00186821	0.00208136	0.00184749	0.00204433	0.00166666
344	0.00161683	0.00191819	0.0017915	0.00162208	0.00199527	0.00173364	0.00194932	0.00210903	0.00188552	0.00214336	0.00178214
345	0.00169648	0.00196242	0.0018148	0.00164183	0.00211158	0.00181539	0.00202634	0.00215796	0.00196004	0.00220678	0.00183136
346	0.00173096	0.00202593	0.00182864	0.00186659	0.00213016	0.00185246	0.00205415	0.0021889	0.00201952	0.00224087	0.00186486
347	0.00173784	0.00202995	0.00183776	0.00178449	0.00206795	0.00184199	0.0020658	0.00221704	0.00204104	0.00228483	0.00189683
348	0.00174582	0.00201381	0.00183468	0.00177807	0.00207996	0.0018397	0.00206359	0.00219472	0.00204643	0.00225986	0.00190696
349	0.00173049	0.00202584	0.0018296	0.00193729	0.00207356	0.00183123	0.00204657	0.00220508	0.00202263	0.00225089	0.00192892
350	0.00171999	0.00200981	0.00183259	0.00189822	0.00208293	0.00182525	0.0020403	0.0021889	0.00200678	0.00222264	0.00189414
351	0.00171934	0.00200215	0.00181799	0.00178604	0.00209443	0.0018175	0.0020319	0.00218475	0.00198393	0.00221025	0.00188625
352	0.00172183	0.0019732	0.00182629	0.00172489	0.00209785	0.00182935	0.00200992	0.00219133	0.00199085	0.00220718	0.00189012
353	0.00174674	0.00198934	0.00184622	0.00191136	0.00204889	0.00184683	0.00200473	0.00221126	0.00197052	0.00217954	0.00194049
354	0.00174008	0.00202483	0.00182006	0.00165105	0.00203738	0.00184907	0.00203852	0.00220712	0.0020033	0.00220765	0.00189945
355	0.00174533	0.00203268	0.00184425	0.00186282	0.0020872	0.00186325	0.00205439	0.00224444	0.00201705	0.00221388	0.00193228
356	0.00175687	0.00203437	0.00183365	0.00174806	0.00211615	0.00188854	0.00205309	0.00224119	0.00204392	0.00222064	0.00193083
357	0.00177288	0.00204293	0.00185427	0.002022	0.00207927	0.00188663	0.00206413	0.0022599	0.00203564	0.00222771	0.00199733
358	0.00176447	0.00204616	0.00187275	0.00185359	0.00205994	0.00189865	0.00206716	0.00230387	0.00204036	0.0022218	0.0019371
359	0.0017642	0.00204179	0.00188426	0.00198371	0.00202261	0.00188486	0.00206039	0.00229915	0.00203578	0.00219963	0.00193267
360	0.00177	0.00205414	0.00187373	0.00198891	0.00200441	0.00190886	0.00204587	0.00229154	0.00204093	0.00219997	0.00193586
361	0.00177686	0.00205564	0.00187389	0.00184026	0.00198822	0.00194035	0.00204342	0.00230388	0.0020539	0.00222621	0.00193802
362	0.00178509	0.00208295	0.00188259	0.00188473	0.00196394	0.00197174	0.00205928	0.00233312	0.00208797	0.00220848	0.00193814
363	0.00179139	0.00208679	0.00191236	0.00193927	0.0019778	0.00197137	0.00203768	0.00236486	0.00209415	0.00221293	0.00194872
364	0.00179449	0.0020889	0.00191994	0.00192231	0.00201517	0.00197168	0.00202956	0.00234257	0.00207039	0.00220701	0.00194895
365	0.0018221	0.00207178	0.00185412	0.00185769	0.00198836	0.00195096	0.00203648	0.00230228	0.00204432	0.00222777	0.00199321
366	0.00182075	0.00207073	0.00184724	0.00191207	0.00198751	0.00194848	0.00204196	0.00229761	0.00204685	0.00219663	0.00202177
367	0.00181961	0.0020582	0.00185625	0.00193351	0.00199316	0.0019378	0.00205156	0.00231279	0.00204127	0.0022053	0.00203293
368	0.0018309	0.00208121	0.00185237	0.00206677	0.00199417	0.0019392	0.00207905	0.00230571	0.00205597	0.00220245	0.00201463
369	0.00180512	0.0020512	0.00186309	0.00193671	0.00204802	0.00195199	0.00207816	0.00230583	0.00203858	0.00219965	0.00205749
370	0.00184055	0.00207102	0.00186709	0.00199337	0.00206405	0.00195606	0.00207476	0.00231672	0.00205621	0.00220743	0.00206283
371	0.00185504	0.00205432	0.00185548	0.00207031	0.00206443	0.00195398	0.00208587	0.00230322	0.00204755	0.00220503	0.00205669
372	0.00186883	0.00206304	0.00186038	0.00196968	0.00205069	0.0019661	0.00207984	0.00228929	0.00207807	0.00222245	0.00207597
373	0.00187229	0.00203836	0.00188349	0.00199055	0.0020796	0.00199393	0.00208373	0.00231349	0.00208026	0.00221008	0.00206795
374	0.00188339	0.00204918	0.00187416	0.00192739	0.00204576	0.00200209	0.00209339	0.00230636	0.00207835	0.00223715	0.00208893
375	0.00189208	0.00207809	0.00186023	0.00207934	0.00204733	0.00203971	0.00209744	0.00230879	0.00207957	0.00224788	0.00210863
376	0.00187854	0.00208773	0.00187096	0.0020397	0.00204838	0.00203535	0.00207615	0.00233352	0.00209064	0.00223084	0.00211229
377	0.0018902	0.00208303	0.00188185	0.00205235	0.00207886	0.00203017	0.00207695	0.00236924	0.00210807	0.00224333	0.00212743
378	0.00189612	0.00206338	0.001899	0.0020969	0.00207196	0.00202299	0.00208645	0.00234779	0.00211659	0.00221423	0.00212881
379	0.00190414	0.00208422	0.00188014	0.00202051	0.00207762	0.0020013	0.002075	0.00235839	0.00211904	0.00219377	0.00211226
380	0.00191646	0.00209627	0.0018997	0.00191623	0.00206234	0.00201797	0.00209762	0.00234731	0.00210054	0.00222166	0.002133
381	0.00191616	0.00207671	0.00187662	0.00196897	0.00205361	0.00202519	0.00210454	0.00233497	0.00211803	0.00221787	0.00218266
382	0.00191726	0.00208371	0.0018922	0.00199895	0.00206213	0.0020399	0.00210572	0.0023431	0.00210637	0.00223275	0.00217187
383	0.00192492	0.00209575	0.00189027	0.00198488	0.00203813	0.0020366	0.00209359	0.00233847	0.00210316	0.00221515	0.00218218
384	0.00192012	0.00208429	0.0018679	0.00207772	0.00201915	0.00203878	0.00209906	0.00234761	0.00213353	0.00221942	0.00219337
385	0.00193316	0.00208056	0.00188936	0.00204181	0.00202153	0.00203355	0.00210892	0.002365	0.00213721	0.00222689	0.0021763
386	0.00194507	0.00208492	0.00189668	0.00213412	0.00201578	0.00201459	0.0021071	0.00236319	0.00212615	0.00222058	0.00220999
387	0.00195982	0.00211813	0.00191204	0.00214463	0.00200615	0.00203616	0.00210597	0.00238499	0.00212989	0.00219336	0.00222025
388	0.00194403	0.0020917	0.00190882	0.00214281	0.00201988	0.00202815	0.00209738	0.00240373	0.00214256	0.00222235	0.00220257
389	0.00195689	0.00211857	0.00190691	0.00213535	0.00203684	0.00202878	0.00209899	0.00238623	0.00215129	0.00219793	0.00220266
390	0.00197293	0.00209765	0.00190415	0.00209003	0.00206383	0.00203467	0.0021045	0.00238063	0.00214624	0.00219935	0.00221315
391	0.00196186	0.0021038	0.00190303	0.00203133	0.00205724	0.00203532	0.00212623	0.00235685	0.0021511	0.00220922	0.00219058
392	0.00197017	0.00210363	0.00193275	0.00205436	0.00205297	0.00205369	0.00209852	0.00237895	0.00216053	0.00221579	0.00219448
393	0.00195222	0.00210355	0.00193401	0.00211936	0.00204254	0.0020701	0.00206839	0.00240362	0.00215587	0.00219427	0.00220483
394	0.00195925	0.00210408	0.00191251	0.00200864	0.00206812	0.00208258	0.00209685	0.00239651	0.00214983	0.00218985	0.00223109
395	0.00198021	0.00211016	0.00190881	0.00203228	0.00206417	0.00209511	0.00212132	0.00238831	0.00215678	0.00218189	0.00220645
396	0.00198639	0.00211088	0.0019127	0.00213559	0.00207184	0.0020969	0.0021252	0.00239474	0.00215189	0.00218232	0.00223624
397	0.0019998	0.00211856	0.00191286	0.00211006	0.00207854	0.00208902	0.00212537	0.00239471	0.00215087	0.00218951	0.00223017
398	0.00200299	0.00211798	0.0018982	0.0020523	0.00205376	0.00208701	0.00212833	0.00240085	0.00215568	0.0021989	0.00224451
399	0.00199339	0.00212745	0.00190939	0.00217215	0.00204056	0.00209144	0.00212065	0.00238733	0.0021757	0.00220116	0.00225103
400	0.00200125	0.00212363	0.00191553	0.00213967	0.0020322	0.00209871	0.00211522	0.00239326	0.00216519	0.00219898	0.00223788
401	0.00199362	0.00213132	0.00193313	0.00220958	0.00201982	0.00209536	0.00212125	0.00239324	0.00215697	0.00217655	0.0022464
402	0.00198561	0.00209606	0.0019171	0.00211952	0.00202474	0.00210056	0.00212153	0.00238338	0.00214307	0.00219507	0.0022389
403	0.00199826	0.00210273	0.00191374	0.00210874	0.00201662	0.00208311	0.00211962	0.00238322	0.00216164	0.00220198	0.00225188
404	0.00200193	0.00210764	0.00193143	0.00209498	0.00202808	0.00208328	0.00212481	0.00239914	0.00217861	0.00219091	0.00224624
405	0.00200859	0.00211439	0.00194222	0.00221966	0.00205363	0.00208068	0.0021191	0.0024166	0.00217571	0.00217294	0.00222226
406	0.00201022	0.00209523	0.00195643	0.00222508	0.00206388	0.00206558	0.00210993	0.0024317	0.00217769	0.00217938	0.00224574
407	0.00200184	0.00210569	0.00195334	0.00218022	0.00209041	0.00207226	0.00211127	0.00240971	0.00217025	0.00217513	0.00221882
408	0.00199651	0.00210921	0.00192697	0.00217019	0.00210475	0.00207167	0.00211354	0.00239346	0.00217378	0.00217564	0.00222858
409	0.00200397	0.00209302	0.00194417	0.00213965	0.00208528	0.00205661	0.00213055	0.00239266	0.00217456	0.00217755	0.00222309
410	0.00201063	0.00208778	0.00193469	0.0021526	0.00207525	0.00206621	0.00211432	0.00239892	0.00218062	0.00218243	0.00224487
411	0.00201125	0.0020836	0.00194966	0.00210572	0.00208291	0.00207769	0.00210353	0.00239699	0.00218181	0.00216104	0.00223929
412	0.00199797	0.0020485	0.00196353	0.00213393	0.00207667	0.0020795	0.00210055	0.00240323	0.00215609	0.00216464	0.0022291
413	0.00200174	0.00208372	0.00193638	0.00219146	0.00204862	0.00206938	0.00212993	0.00238623	0.00215798	0.00218232	0.00221608
414	0.00202873	0.0020914	0.00194341	0.00230033	0.00203552	0.00209508	0.00212145	0.00237252	0.00218315	0.00216993	0.00223836
415	0.00203519	0.00207832	0.00193747	0.00222289	0.00203293	0.0021103	0.00213027	0.00237702	0.00217945	0.00217154	0.00226573
416	0.00204762	0.00209281	0.00195237	0.00209576	0.00203585	0.0021077	0.00210441	0.00240363	0.00219596	0.00218842	0.00223849
417	0.00203403	0.00210403	0.00195726	0.00225573	0.00203537	0.00211518	0.0021211	0.0024111	0.0022012	0.0021671	0.00225103
418	0.00203199	0.0020958	0.00196831	0.00218472	0.00202975	0.00210966	0.00212054	0.00241312	0.00221742	0.00214652	0.00224462
419	0.00202646	0.00209833	0.00198644	0.00225582	0.00202609	0.00211589	0.00211763	0.00241902	0.00223554	0.0021437	0.00223123
420	0.00201933	0.00211837	0.00198477	0.0021872	0.00203007	0.00212387	0.00210235	0.00241903	0.00222956	0.00213623	0.00222768
421	0.00201942	0.00210529	0.00200324	0.00216053	0.00203503	0.00211791	0.00210779	0.00242966	0.00223565	0.0021383	0.00220676
422	0.00203288	0.00210969	0.0020079	0.00221995	0.00205449	0.00211219	0.00211301	0.00242007	0.00223728	0.00212613	0.00221017
423	0.0020308	0.00209073	0.00201502	0.00214552	0.00210702	0.00211382	0.0020968	0.0024139	0.00220687	0.00211556	0.0021741
424	0.00204084	0.00208166	0.00200792	0.00216594	0.00212311	0.00212721	0.00211178	0.00239908	0.00222748	0.00213829	0.00220546
425	0.00204378	0.00207505	0.00201404	0.00218309	0.00212032	0.00213347	0.00211053	0.00240679	0.00223003	0.00213351	0.00220708
426	0.0020382	0.00207301	0.00200996	0.00222487	0.00211756	0.00213428	0.00209276	0.00240932	0.00222249	0.00211105	0.0021923
427	0.00204762	0.0020585	0.00200347	0.00226642	0.00213094	0.00213153	0.00209273	0.00238284	0.00219773	0.0021146	0.00221492
428	0.00204601	0.00206707	0.0019906	0.00210411	0.0020969	0.00213805	0.00210052	0.00236598	0.00217891	0.0021346	0.00222201
429	0.00204772	0.0020685	0.0019952	0.00213634	0.00206985	0.00212557	0.0021096	0.00235465	0.00218213	0.00213383	0.00223919
430	0.00204642	0.00210546	0.00200943	0.00214019	0.00207281	0.00212151	0.00211684	0.00235692	0.00219396	0.00214356	0.00226748
431	0.00205408	0.00208263	0.00200481	0.00209063	0.00208222	0.00211512	0.00211424	0.00237047	0.00221542	0.00213177	0.00224751
432	0.00206945	0.00208211	0.002018	0.00217289	0.00207985	0.00211707	0.0021068	0.00236928	0.0022145	0.00212902	0.00222665
433	0.00208598	0.00208096	0.00202744	0.00218564	0.00207015	0.00210763	0.00211765	0.00237504	0.00222913	0.00212304	0.00223354
434	0.00208301	0.00209686	0.0020283	0.00214994	0.00205428	0.00209392	0.00211355	0.0023752	0.00225175	0.00211477	0.00223725
435	0.00205363	0.00207321	0.00202596	0.00217978	0.00205095	0.00209927	0.00211364	0.00234772	0.00222183	0.00209612	0.00220793
436	0.00205354	0.00206205	0.00202167	0.00216227	0.00205628	0.00210941	0.00212597	0.00231121	0.00219878	0.00211649	0.00223109
437	0.00206478	0.00205972	0.00201947	0.00214575	0.00207452	0.00211876	0.00212819	0.00232215	0.00219037	0.00211306	0.0022585
438	0.00206889	0.00205333	0.002018	0.00215495	0.00208407	0.00211904	0.00211861	0.00233063	0.00221106	0.00212419	0.00226698
439	0.00207696	0.00207378	0.00203751	0.00215191	0.00208462	0.00211355	0.00212564	0.00233655	0.00222487	0.00210572	0.00222953
440	0.00206167	0.0020773	0.00205044	0.00216174	0.0020806	0.00211689	0.00212499	0.00233516	0.00224363	0.00209953	0.00220983
441	0.00206384	0.00208718	0.00204261	0.00216835	0.00208881	0.00213215	0.00212352	0.00234323	0.00223888	0.00208491	0.00222053
442	0.00205449	0.0020791	0.00206376	0.00211954	0.00209006	0.00214277	0.00211983	0.00232097	0.00222154	0.00206476	0.0022182
443	0.00206448	0.00206542	0.00206445	0.00211664	0.00209997	0.00213459	0.00212222	0.00230455	0.00219423	0.00205935	0.00220199
444	0.00208169	0.00206957	0.00205825	0.0021777	0.00210801	0.00213565	0.00213164	0.0022976	0.00219779	0.00205989	0.00220339
445	0.00209019	0.00207795	0.0020651	0.00217904	0.00209186	0.00213277	0.00213246	0.00230622	0.0022181	0.00206797	0.00219096
446	0.00208975	0.00208474	0.00206212	0.00211312	0.00212711	0.00211939	0.00210803	0.00233905	0.00223734	0.0020472	0.00219625
447	0.00209835	0.00210704	0.00207327	0.0021833	0.00212188	0.00211947	0.002112	0.0023321	0.00224116	0.00204528	0.00216556
448	0.00209722	0.00208257	0.00207434	0.00214262	0.00214076	0.00211534	0.00210994	0.00232161	0.00221274	0.00203887	0.00218318
449	0.00207863	0.00207077	0.00207842	0.00213857	0.00211081	0.00211055	0.00212343	0.00229495	0.00217404	0.00204786	0.00217661
450	0.00207486	0.00207253	0.00206711	0.00217067	0.0021039	0.00212593	0.0021322	0.00227919	0.00217257	0.00205996	0.0021839
451	0.00207559	0.00207826	0.00206463	0.00215039	0.00211858	0.00212922	0.00214242	0.00225902	0.00217485	0.00205231	0.00218398
452	0.00209283	0.00211129	0.00205097	0.00216664	0.00210653	0.00213966	0.00213666	0.00225348	0.00215892	0.0020596	0.0022061
453	0.00209386	0.00210658	0.00208656	0.00218139	0.00213448	0.0021382	0.00214351	0.00225421	0.00217487	0.00207413	0.00222147
454	0.00207312	0.00207595	0.00207465	0.00217175	0.00214332	0.00212096	0.00213631	0.00224994	0.00218061	0.00206262	0.00220118
455	0.00207491	0.00207526	0.00207327	0.00221463	0.00212985	0.00211234	0.00211997	0.00226595	0.00216944	0.00204711	0.00222356
456	0.00208405	0.0020751	0.00208998	0.00219282	0.00212124	0.00211049	0.00214481	0.002275	0.00216762	0.00205409	0.00224629
457	0.00208559	0.00208423	0.00207908	0.00218717	0.00211321	0.00211167	0.0021423	0.00226058	0.00216086	0.00206339	0.0022178
458	0.00207694	0.00209648	0.00207864	0.00219689	0.00212035	0.0021254	0.00214432	0.00223955	0.00215477	0.00207163	0.00221061
459	0.00207588	0.00213406	0.0020926	0.00219758	0.00213766	0.00211678	0.00214963	0.00225911	0.0021848	0.00206991	0.00222151
460	0.00207499	0.0021142	0.00208566	0.00220542	0.00215057	0.00211386	0.00214107	0.00228994	0.00220061	0.00204123	0.00220093
461	0.00206211	0.00209951	0.00208886	0.00223389	0.00218189	0.00211334	0.00212459	0.00227731	0.00217117	0.00201557	0.00216455
462	0.00205995	0.00208286	0.00210573	0.00225843	0.0021898	0.00211102	0.00211319	0.00225678	0.00210605	0.00200832	0.00215972
463	0.00208767	0.0021198	0.00209586	0.00221653	0.00216112	0.0021161	0.00213651	0.00222506	0.0021045	0.00202353	0.0021846
464	0.00211843	0.00211049	0.0020883	0.00220724	0.00213504	0.00210896	0.00214841	0.00222387	0.00213068	0.00204125	0.00222908
465	0.00212297	0.00210403	0.00207887	0.00220551	0.00211259	0.00210844	0.0021572	0.00222682	0.00214381	0.00206185	0.00220673
466	0.00210792	0.00210407	0.00209298	0.00215964	0.00210484	0.00212392	0.00214005	0.00221184	0.00212913	0.00207796	0.00221892
467	0.00211821	0.00212678	0.00209524	0.00222357	0.0021091	0.00213189	0.00214166	0.00221773	0.00212978	0.00206754	0.00221645
468	0.00212715	0.00212091	0.0020761	0.00218971	0.00211626	0.00214028	0.00216925	0.00221474	0.00212967	0.00204965	0.00221148
469	0.00210659	0.00207467	0.00207882	0.00225699	0.00211269	0.00212532	0.00214945	0.00219608	0.0021074	0.00203826	0.00218185
470	0.00211066	0.00206377	0.00208174	0.00220196	0.00211261	0.00210199	0.00214367	0.00219584	0.00210473	0.00204106	0.00218987
471	0.00212554	0.00209043	0.00209758	0.00215041	0.00211669	0.00210698	0.0021366	0.00219619	0.00211028	0.00204112	0.00219398
472	0.00210055	0.00210743	0.0020922	0.00214	0.00211156	0.00211363	0.00213547	0.00218864	0.00211367	0.00204164	0.00219109
473	0.0021051	0.00207481	0.00208579	0.00225559	0.00212455	0.00211507	0.00212417	0.00217336	0.00211735	0.0020355	0.00216826
474	0.00212688	0.00210137	0.00207207	0.00221359	0.00212419	0.00211174	0.0021473	0.00218661	0.0021093	0.00204949	0.00218799
475	0.00212643	0.00210184	0.00208507	0.00222397	0.00212942	0.00211562	0.00212879	0.00217546	0.00209554	0.00203416	0.0021928
476	0.00210883	0.00209114	0.0020807	0.00219936	0.00212588	0.00211927	0.00213904	0.00217521	0.00209579	0.0020419	0.00217409
477	0.00211328	0.0021031	0.00209305	0.00222151	0.00213318	0.00212983	0.00214848	0.00215842	0.00210803	0.00203638	0.00217447
478	0.00213409	0.00211476	0.00209576	0.00220326	0.00212974	0.00214453	0.0021384	0.00216461	0.0021257	0.00202218	0.00217208
479	0.00214399	0.00209667	0.00209323	0.00215117	0.00212171	0.00212778	0.00212645	0.00215322	0.00211475	0.00199336	0.00216621
480	0.00212394	0.0020974	0.00210017	0.00211487	0.00214382	0.00211471	0.00212727	0.00215959	0.0020899	0.00197817	0.00219379
481	0.00213357	0.00208636	0.0020987	0.00220852	0.00213408	0.00212754	0.00214185	0.00216931	0.00210075	0.00199145	0.00216643
482	0.00213898	0.00211009	0.00210647	0.00222328	0.00214871	0.00214623	0.00214392	0.00215993	0.00211265	0.00201611	0.00215099
483	0.00215106	0.00210368	0.00211045	0.00215694	0.00213199	0.00214315	0.0021181	0.00216195	0.00212633	0.00202672	0.00216791
484	0.00213408	0.00210165	0.00214028	0.00217812	0.00209438	0.00214227	0.00210736	0.00216625	0.00216143	0.00200195	0.00213936
485	0.00210758	0.00207266	0.00215383	0.00218015	0.0020985	0.00212516	0.00207148	0.00218469	0.00212516	0.00196367	0.00207421
486	0.00208144	0.00204827	0.00216323	0.00208945	0.00213801	0.00211899	0.00204851	0.00216248	0.00204331	0.00193332	0.00203684
487	0.0020952	0.00205455	0.0021477	0.00208953	0.00214136	0.00214218	0.00206286	0.00212212	0.00205634	0.00195195	0.00206756
488	0.00212831	0.00208851	0.00214861	0.00212643	0.0021361	0.00213334	0.00207851	0.00214096	0.00213325	0.00196548	0.00210246
489	0.00211883	0.00206834	0.00215257	0.00213224	0.00212942	0.00212734	0.00207101	0.00213416	0.00212387	0.0019411	0.00209378
490	0.00211871	0.00206644	0.00213981	0.00211352	0.00212725	0.0021219	0.00206666	0.00213129	0.00206474	0.00193492	0.00209185
491	0.00213049	0.00208896	0.00214285	0.00211196	0.00210213	0.00212455	0.00208362	0.00211286	0.0020791	0.00195763	0.00212202
492	0.00215892	0.00213368	0.00216637	0.00216221	0.00210988	0.00213711	0.00210832	0.00211392	0.00212747	0.00196922	0.00212184
493	0.00214799	0.00210969	0.00216689	0.00219413	0.00209801	0.00211664	0.00208481	0.00211593	0.00208975	0.00195452	0.00207902
494	0.00212782	0.00204815	0.00214253	0.00206274	0.00210377	0.00210816	0.00208144	0.00211067	0.00203106	0.00194447	0.00207531
495	0.00214159	0.0020622	0.00212072	0.00211208	0.00209878	0.00212632	0.002086	0.00210403	0.00204155	0.00196329	0.00210623
496	0.00216631	0.00207683	0.00210665	0.00208105	0.00210613	0.00212174	0.0021046	0.00210227	0.00206215	0.00198174	0.00213565
497	0.00216884	0.00209224	0.00211862	0.00218264	0.00212394	0.00212045	0.0021213	0.0020959	0.00208356	0.00197084	0.00213276
498	0.00214154	0.00206924	0.00212267	0.00211876	0.00212039	0.002125	0.00210161	0.00209944	0.00208631	0.00194592	0.00214754
499	0.00213697	0.00208291	0.00212827	0.00216631	0.00212328	0.00213507	0.00209572	0.00211008	0.00207226	0.00194573	0.00212201
500	0.00214415	0.00209315	0.00213643	0.00213189	0.00214123	0.00212962	0.00210237	0.00211063	0.00206198	0.00195364	0.00211584
501	0.00216931	0.00210521	0.00212361	0.0021449	0.00214273	0.00212208	0.00209623	0.00209602	0.00203497	0.00195844	0.00207797
502	0.00217448	0.00209862	0.00212722	0.00225734	0.00213372	0.00212899	0.00210664	0.00208215	0.00203281	0.00196896	0.00209601
503	0.00218867	0.00209735	0.00212827	0.00219542	0.00210835	0.00213223	0.00211874	0.00207085	0.00206021	0.00196701	0.00212183
504	0.00219231	0.00209683	0.00214004	0.00207974	0.00210214	0.00213523	0.0021126	0.00207066	0.00207926	0.00197766	0.00214626
505	0.0021936	0.00209212	0.0021406	0.00214964	0.00211091	0.00211955	0.00209525	0.00208181	0.00207543	0.00197003	0.00212972
506	0.00218765	0.00212854	0.00214431	0.00213759	0.00210559	0.00212727	0.00208661	0.00206417	0.00207063	0.00193758	0.00212523
507	0.00218226	0.00214041	0.00213103	0.00215776	0.00210026	0.00212714	0.00208025	0.0020743	0.00204111	0.00193077	0.0021155
508	0.00216729	0.00214035	0.00212208	0.00214645	0.00211737	0.00214439	0.00209649	0.00207776	0.00205164	0.00192199	0.00208542
509	0.00216648	0.00211744	0.0021377	0.00213461	0.00212145	0.00214429	0.00209956	0.00208351	0.00203875	0.00193817	0.00210298
510	0.00215854	0.00210851	0.00214097	0.00207686	0.00212661	0.00213505	0.00209081	0.00207958	0.00203759	0.0019362	0.00209371
511	0.00216223	0.00210057	0.00214025	0.00212244	0.00213096	0.00214033	0.00207932	0.00206805	0.00204954	0.00192428	0.00207349
512	0.00217203	0.00210616	0.00213426	0.00211259	0.00213758	0.00214509	0.00207015	0.00207074	0.00202905	0.00193818	0.00207398
513	0.00215638	0.00209764	0.00213858	0.00206982	0.00213262	0.00213104	0.00207066	0.00207258	0.00203418	0.001941	0.0020666
514	0.00214023	0.00210086	0.00212139	0.00210633	0.00210892	0.00212507	0.00206355	0.0020465	0.00202092	0.00193498	0.0020726
515	0.00216542	0.00211757	0.00213401	0.00211132	0.00208096	0.00213295	0.00206853	0.00204196	0.00200829	0.00193184	0.00208112
516	0.0021693	0.00211104	0.00213084	0.00212071	0.00209792	0.00213738	0.00208027	0.00204067	0.00199795	0.00194524	0.00209931
517	0.00217687	0.00211369	0.00213534	0.00211431	0.00209855	0.00214086	0.00209949	0.00202506	0.00201134	0.00194915	0.00209797
518	0.00216796	0.00213945	0.00212993	0.00207554	0.00210459	0.00215353	0.0020827	0.00202502	0.00202019	0.00195046	0.00212108
519	0.00214772	0.00211995	0.00213994	0.00213504	0.00210364	0.00215257	0.00206838	0.00200384	0.00201218	0.00195766	0.00209948
520	0.00216765	0.00210382	0.00213061	0.00212833	0.00207795	0.00214048	0.00204503	0.0020065	0.00200178	0.00195221	0.00206963
521	0.0021681	0.00212012	0.00212096	0.00211659	0.00209474	0.00211863	0.00204854	0.00201551	0.00199029	0.00192911	0.00205495
522	0.00215817	0.0021337	0.00213199	0.00209233	0.0020747	0.00214025	0.00205711	0.00200157	0.00199918	0.00194596	0.00208019
523	0.0021832	0.00211154	0.00212089	0.00210311	0.00206861	0.00214821	0.00206287	0.00200199	0.00199085	0.00196642	0.00212893
524	0.0021891	0.00210343	0.00211795	0.00206153	0.00208985	0.00214089	0.00204834	0.00199869	0.00199604	0.00197446	0.00212724
525	0.00219639	0.00209455	0.00212067	0.00205173	0.00208539	0.00215782	0.0020673	0.00197975	0.00202323	0.00196656	0.00215131
526	0.00218955	0.00211094	0.00215788	0.00207815	0.0021096	0.0021582	0.00205392	0.00198031	0.00203097	0.00196395	0.00214653
527	0.00217561	0.002095	0.00217202	0.00205474	0.00210634	0.00214903	0.00203658	0.0019899	0.00199808	0.00194836	0.00210921
528	0.00217868	0.00212546	0.00216253	0.00207059	0.00209616	0.0021517	0.00206056	0.00198749	0.00201376	0.00196154	0.00211375
529	0.00220698	0.00212476	0.00218042	0.00211023	0.00210742	0.00215956	0.00205249	0.00202315	0.00204999	0.00195336	0.00209619
530	0.0021471	0.0021031	0.00217612	0.00208967	0.00209557	0.0021261	0.00200916	0.00201026	0.00201082	0.00189601	0.00204524
531	0.0020991	0.00207698	0.00216382	0.00202284	0.00206831	0.00210401	0.00199981	0.00198715	0.00193684	0.00187147	0.00201842
532	0.00213805	0.00209195	0.00215168	0.00209821	0.00208198	0.00210602	0.00201437	0.00196297	0.00195759	0.00191196	0.0020817
533	0.00217973	0.00210702	0.00215084	0.00210126	0.00211222	0.00213044	0.00203716	0.00197323	0.00200814	0.00194086	0.00211516
534	0.00221384	0.00213374	0.00217796	0.00206723	0.00211226	0.002155	0.00200878	0.00198774	0.00203941	0.00193233	0.00212246
535	0.00217672	0.00211291	0.00219653	0.00206918	0.002079	0.00212825	0.00198456	0.00197879	0.00197667	0.00190207	0.00207535
536	0.00215629	0.00212215	0.00216631	0.00205698	0.0020655	0.00213243	0.00200981	0.00195478	0.00195842	0.00189994	0.00209986
537	0.00219241	0.00214013	0.00216545	0.00212265	0.00208803	0.00215342	0.00203323	0.00196195	0.00201947	0.00192699	0.00213172
538	0.00217339	0.00210252	0.00217436	0.00209711	0.0020988	0.00215291	0.00201038	0.00197255	0.0020026	0.00190022	0.00210018
539	0.0021521	0.00210275	0.00216444	0.00209107	0.00211092	0.0021439	0.00198705	0.00195824	0.00196566	0.00192355	0.00209404
540	0.0021697	0.00212291	0.0021467	0.00210528	0.00209981	0.00215632	0.00200515	0.0019336	0.00197809	0.00197701	0.0021585
541	0.00218972	0.00213605	0.00216836	0.00210366	0.00212022	0.00217339	0.00201847	0.00193991	0.00200713	0.00198814	0.00215446
542	0.00216655	0.00213781	0.00219469	0.00212447	0.0021222	0.00216466	0.00200314	0.00197039	0.00206592	0.00195887	0.0021295
543	0.00213662	0.00212247	0.00219051	0.00211602	0.00211609	0.00213056	0.00196894	0.00197324	0.0020123	0.00194911	0.00210557
544	0.00215328	0.0021169	0.00218963	0.00213738	0.00211058	0.0021219	0.00195507	0.00193254	0.00198211	0.00194977	0.00209804
545	0.0021835	0.0021166	0.0021993	0.00210223	0.00209327	0.00213583	0.00197068	0.00191492	0.00200403	0.00194176	0.00208104
546	0.0021784	0.00213259	0.00216812	0.00212739	0.0021017	0.00212618	0.00202024	0.00192064	0.00197718	0.00194179	0.00210859
547	0.0021611	0.00211265	0.00216733	0.00211577	0.00207712	0.00212879	0.00203341	0.00192226	0.00197954	0.00194305	0.00212809
548	0.00215901	0.00208573	0.00216858	0.00217635	0.00207647	0.00212609	0.00202816	0.00191171	0.00198132	0.0019219	0.00210963
549	0.0021637	0.00211021	0.00216412	0.0020982	0.00208692	0.0021306	0.0020269	0.00189886	0.00193199	0.00194747	0.00213413
550	0.00218463	0.00212204	0.00214125	0.00207048	0.00209403	0.00214134	0.00203946	0.00191012	0.0019222	0.00196422	0.00219206
551	0.00218985	0.00213111	0.00210492	0.00203637	0.00207256	0.00213267	0.00205706	0.00192298	0.0019264	0.00195719	0.00216833
552	0.00218526	0.0021025	0.00211126	0.00209226	0.00208225	0.00213529	0.00205222	0.00191809	0.0019501	0.00199036	0.00215528
553	0.00220048	0.00212304	0.00214502	0.00211419	0.00210305	0.00214815	0.00203845	0.00193322	0.00198277	0.0020009	0.00216917
554	0.00221144	0.00212205	0.00215934	0.00213706	0.00209141	0.00214317	0.00203585	0.00193144	0.00196779	0.00196658	0.00218037
555	0.00222425	0.00211256	0.00215824	0.00209652	0.00209548	0.00215504	0.00203865	0.00190305	0.00191227	0.00196008	0.00215729
556	0.00220663	0.00215563	0.0021706	0.00209526	0.00208765	0.00216353	0.00203455	0.00189946	0.00191103	0.00195671	0.00214722
557	0.00219403	0.00214833	0.00216486	0.00210383	0.00209917	0.00214585	0.00204977	0.0018814	0.00191663	0.00194604	0.00211825
558	0.00219205	0.00213057	0.00216654	0.00209113	0.00211577	0.00215188	0.00204338	0.00189542	0.00189957	0.00194608	0.00211422
559	0.00217323	0.00211255	0.00216044	0.00202675	0.00211299	0.00216193	0.00202217	0.00187457	0.0019141	0.00198359	0.00209754
560	0.00219852	0.00210479	0.00213947	0.00217645	0.0020805	0.00216407	0.00204041	0.00188274	0.00191463	0.00198638	0.00210418
561	0.00218363	0.00211562	0.00213204	0.00211731	0.0020562	0.00216163	0.00206538	0.00189327	0.00190998	0.00198394	0.00212221
562	0.00218386	0.00209768	0.00213859	0.00209032	0.00205846	0.00213915	0.0020501	0.00190363	0.00193813	0.00199756	0.00215938
563	0.00218975	0.00211515	0.00213249	0.0021143	0.0020538	0.00214824	0.00204373	0.00189774	0.00193816	0.00198419	0.00211742
564	0.00218183	0.0021087	0.00214811	0.00210061	0.00205133	0.00214226	0.00204551	0.00191341	0.00194285	0.00200098	0.00210812
565	0.00218026	0.00211086	0.00214154	0.0021829	0.00205653	0.00212488	0.00204923	0.00190767	0.00196609	0.0019853	0.00208809
566	0.00220028	0.00211321	0.00215204	0.00216355	0.00209186	0.0021224	0.0020432	0.00190771	0.00197031	0.00200085	0.00210717
567	0.0021942	0.00211646	0.00215962	0.00214364	0.00210592	0.00213195	0.00202333	0.00191968	0.0019457	0.00200902	0.00206119
568	0.00217099	0.00206612	0.00216878	0.00207176	0.00210421	0.00213111	0.00200898	0.00191118	0.00192398	0.00197529	0.00207102
569	0.00217587	0.00207431	0.00215587	0.00203754	0.00208032	0.00213648	0.00201256	0.00188041	0.00190466	0.00196731	0.00204864
570	0.00220703	0.00208869	0.00216242	0.00211866	0.00207404	0.00215262	0.00202491	0.00187569	0.00190408	0.00197595	0.0020816
571	0.00221482	0.00210959	0.00216903	0.00213848	0.00207669	0.00216384	0.00204675	0.00187207	0.00191044	0.00195879	0.00212024
572	0.0021806	0.00209766	0.0021865	0.00217745	0.0020721	0.00216671	0.00205973	0.00187834	0.00193213	0.00193144	0.00208505
573	0.00217351	0.00208481	0.00217191	0.00222952	0.00207602	0.00216341	0.00202122	0.00185513	0.0019399	0.00192911	0.00210255
574	0.0021867	0.00210634	0.00215932	0.00218522	0.00207673	0.00214073	0.00200502	0.00184694	0.00190999	0.00195203	0.00213749
575	0.00222415	0.00213144	0.00214801	0.00211839	0.00207674	0.00214196	0.0020149	0.00184975	0.00189507	0.00194256	0.00211157
576	0.00220904	0.00212097	0.00215781	0.00211307	0.00210799	0.00216339	0.00200334	0.00187247	0.00190852	0.00196738	0.00205548
577	0.00216577	0.00208312	0.00215636	0.002138	0.00211281	0.00215487	0.00199833	0.00185174	0.00191921	0.00195052	0.0020435
578	0.00219653	0.00208612	0.00217567	0.00209708	0.00210548	0.00213713	0.00201537	0.00183196	0.0019296	0.00194493	0.00202356
579	0.00220813	0.00207805	0.00217252	0.00216608	0.00210738	0.00212327	0.00201867	0.00183551	0.00190452	0.00195052	0.00203201
580	0.00218888	0.00211123	0.00217347	0.00214072	0.00207481	0.00213585	0.00202514	0.00185727	0.00191132	0.00196936	0.00203645
581	0.0022018	0.00213005	0.00215619	0.00214613	0.00206021	0.00216681	0.00202786	0.00185653	0.00191808	0.00198583	0.00207998
582	0.00220972	0.00212698	0.00216442	0.00219269	0.00208135	0.00215939	0.00201203	0.00184358	0.0019146	0.00196818	0.00206234
583	0.00222296	0.00214168	0.0021549	0.00214767	0.00206907	0.0021492	0.0020223	0.00184176	0.00193016	0.00195335	0.00202873
584	0.00223831	0.00209608	0.00215404	0.0021031	0.00205361	0.00214691	0.00202356	0.00184417	0.00191113	0.00195662	0.00202752
585	0.00225152	0.00210611	0.00214909	0.0020757	0.0020784	0.00214212	0.00203971	0.00185334	0.00189092	0.00197951	0.00205067
586	0.00226259	0.00214199	0.00215072	0.00212028	0.00208508	0.0021428	0.00204443	0.0018361	0.00192424	0.00197892	0.00206378
587	0.00224138	0.00212005	0.00215296	0.00216573	0.00211934	0.0021561	0.00203345	0.00185218	0.0019442	0.00197153	0.0020198
588	0.00221741	0.00212304	0.00216235	0.00221845	0.00211518	0.00215687	0.00202814	0.0018836	0.00192937	0.00196148	0.00203585
589	0.00221851	0.00211709	0.00216684	0.00210638	0.00209935	0.00216866	0.00203087	0.0018593	0.00192347	0.00197599	0.00202441
590	0.00223701	0.00213876	0.00218779	0.00210201	0.00211222	0.00216295	0.00201652	0.00185992	0.00194316	0.0019966	0.00205062
591	0.00225436	0.00208937	0.00218041	0.00211594	0.00206865	0.00215567	0.0020174	0.00187745	0.00193027	0.00201808	0.00206059
592	0.00223868	0.00205461	0.00216236	0.00206794	0.00205286	0.00214509	0.002015	0.00185908	0.00194068	0.00200858	0.00203579
593	0.00224723	0.00209356	0.00217764	0.00220695	0.00205298	0.00214648	0.00202746	0.00186159	0.00194123	0.00198577	0.00201167
594	0.00222917	0.00214163	0.00216276	0.00219954	0.00207959	0.00214045	0.00201418	0.00186149	0.00192028	0.00197312	0.00202089
595	0.0022167	0.00216658	0.00216493	0.00214259	0.00210567	0.00215038	0.00198668	0.00188143	0.00192688	0.00197207	0.0020225
596	0.00224342	0.00216279	0.00218253	0.00218986	0.0020992	0.00215684	0.00197375	0.00187174	0.00195034	0.00196076	0.00204101
597	0.00226354	0.00214974	0.00218585	0.00214782	0.00210754	0.00214229	0.00196034	0.0018789	0.0019846	0.00197244	0.00206898
598	0.00225468	0.00213419	0.00220011	0.00219322	0.00208682	0.0021352	0.0019793	0.00189361	0.00198322	0.00196517	0.00204421
599	0.00220853	0.00212765	0.00217066	0.00222023	0.00203209	0.00213789	0.00196277	0.00191271	0.00194519	0.00194517	0.00203309
600	0.00218946	0.00214376	0.00214968	0.0022196	0.00203362	0.00215146	0.00197403	0.001917	0.00196158	0.00196181	0.00207556
601	0.00220502	0.00213099	0.00216432	0.00215474	0.00202687	0.00216274	0.00199951	0.00190171	0.00198838	0.00197386	0.00206089
602	0.00220231	0.00214297	0.00216307	0.002167	0.00201899	0.00214738	0.00197136	0.00191283	0.0019624	0.00198101	0.00205186
603	0.0022169	0.00215111	0.00218041	0.00216974	0.00202405	0.00215443	0.00198045	0.00193029	0.00196119	0.00196705	0.00206182
604	0.00221368	0.00212342	0.00218853	0.00211389	0.00202828	0.00215281	0.00196108	0.00193568	0.00196824	0.00199216	0.00208642
605	0.00221495	0.00210537	0.00219024	0.00220457	0.00202099	0.00214392	0.00194834	0.00191102	0.00198435	0.0020121	0.00208364
606	0.00220803	0.00210909	0.00218715	0.0021511	0.00204109	0.00212953	0.00193403	0.00189562	0.00198399	0.00200653	0.00206646
607	0.00219841	0.00210655	0.00217698	0.0021309	0.00204142	0.00213413	0.00192529	0.00188807	0.00195361	0.00198736	0.00203185
608	0.00220925	0.0021219	0.00215911	0.0021438	0.00203364	0.00216515	0.00194376	0.00189629	0.00195111	0.00202862	0.00204835
609	0.00222178	0.00214595	0.00218298	0.00221403	0.00209772	0.00217489	0.00194511	0.00192136	0.00198209	0.00207839	0.00208504
610	0.00224354	0.002136	0.00218822	0.00216394	0.00212682	0.00219755	0.0019326	0.00193127	0.00201658	0.002047	0.00208131
611	0.00219862	0.00210773	0.00217953	0.00213718	0.00212097	0.00219226	0.00191005	0.00190995	0.00198624	0.00199319	0.00204455
612	0.002193	0.00205827	0.00218195	0.00215741	0.00211363	0.00218259	0.00191807	0.00191617	0.00194072	0.00199125	0.00201927
613	0.00221968	0.0020392	0.0021811	0.00222664	0.00209142	0.00215253	0.00192831	0.0019131	0.00196861	0.00200246	0.00203153
614	0.00224137	0.00208653	0.00215992	0.00217377	0.00208252	0.00215643	0.00195475	0.00193828	0.00198031	0.00199891	0.00204543
615	0.00221743	0.00212658	0.00215	0.00214098	0.00209622	0.00216625	0.00194947	0.00197509	0.00198814	0.00199657	0.0020423
616	0.00218645	0.002112	0.00217907	0.00219293	0.00209879	0.00217427	0.00194093	0.00195269	0.00199575	0.00202078	0.002034
617	0.00218331	0.00209669	0.00216918	0.00217984	0.0020913	0.00217768	0.00195008	0.00193712	0.00198832	0.00203557	0.00205541
618	0.0021879	0.0021548	0.00216089	0.00205565	0.00210535	0.00216042	0.00193799	0.00193077	0.00198397	0.00203966	0.00202991
619	0.00221372	0.00219469	0.00217507	0.00217201	0.00208823	0.00213727	0.00193644	0.00192721	0.00199846	0.00204468	0.00205917
620	0.00222925	0.00216887	0.00216656	0.00218204	0.00207273	0.0021283	0.00193934	0.00194606	0.00200557	0.0020199	0.00206963
621	0.00223965	0.00210703	0.0021647	0.00211716	0.00209524	0.0021286	0.00193008	0.00196296	0.00198003	0.00203212	0.00207124
622	0.00224664	0.00215882	0.00219065	0.00210306	0.00210357	0.00214036	0.00193173	0.00196256	0.00197283	0.00203975	0.00207504
623	0.00222916	0.00216027	0.00217905	0.00209152	0.00207718	0.00213796	0.00193418	0.00196829	0.00197087	0.00202149	0.0021196
624	0.00223853	0.00212129	0.00216052	0.00211189	0.00201651	0.00214032	0.00196304	0.00198917	0.00197112	0.00203667	0.00213055
625	0.00224412	0.00211391	0.00217816	0.00211639	0.00202506	0.00215269	0.00196569	0.00196609	0.00199562	0.00204439	0.00213367
626	0.00222659	0.00213906	0.0022059	0.00208385	0.00204133	0.00213651	0.00194004	0.00197603	0.00205266	0.00204878	0.00213219
627	0.00225604	0.0020834	0.00220902	0.00215335	0.00206303	0.00216624	0.0019296	0.00198287	0.0020717	0.00205663	0.0021277
628	0.00222218	0.00208586	0.00221811	0.00212684	0.00208688	0.00217216	0.00192708	0.00199056	0.00203891	0.00204629	0.00210778
629	0.00218916	0.00205894	0.00222377	0.00211353	0.00210706	0.00216745	0.00190813	0.00196674	0.00202955	0.00201978	0.00208442
630	0.00219088	0.00207507	0.00222216	0.00206914	0.00207883	0.00215728	0.00193883	0.00193907	0.00203371	0.0020442	0.00212652
631	0.0022131	0.00209161	0.00219557	0.00206188	0.00205295	0.00214918	0.00196896	0.0019353	0.00203096	0.00203603	0.0021588
632	0.00220711	0.00211238	0.00219495	0.00212104	0.00206683	0.00215937	0.00198825	0.00196695	0.00204987	0.00203949	0.00213987
633	0.0022213	0.00208764	0.00219203	0.00209729	0.0020689	0.00217199	0.00197717	0.00198067	0.00207428	0.00205443	0.00215123
634	0.00228029	0.00208657	0.00219768	0.00210269	0.00211196	0.00214415	0.00198677	0.00201122	0.00207883	0.00207534	0.00214403
635	0.00224062	0.00206089	0.00220745	0.00201497	0.00210175	0.00212878	0.00198453	0.00202045	0.00201858	0.00205477	0.002088
636	0.00221887	0.00203626	0.00218592	0.00209311	0.00208836	0.00212608	0.00198027	0.00201862	0.00203364	0.00203111	0.00207993
637	0.00223042	0.00210905	0.00216594	0.00198719	0.0020639	0.00212338	0.0019945	0.00201286	0.00207332	0.00203483	0.00212835
638	0.00224052	0.00214577	0.00214851	0.00212882	0.00207891	0.00214013	0.00199515	0.0020329	0.00209228	0.00203641	0.00216496
639	0.00223972	0.0021348	0.00218836	0.00210504	0.00207303	0.00214307	0.00200005	0.00203228	0.0020971	0.00207003	0.00215925
640	0.0022129	0.00208128	0.0021865	0.00211383	0.00204656	0.00213794	0.0020107	0.00199849	0.00209027	0.00211121	0.00212759
641	0.00222239	0.00209013	0.0021659	0.00215532	0.00209347	0.00215138	0.00200692	0.00199755	0.00206312	0.00209526	0.00207726
642	0.00223478	0.00209161	0.00215256	0.00209009	0.00208119	0.00214203	0.00200117	0.00202383	0.00205803	0.00207523	0.00207219
643	0.00225088	0.00206887	0.0021607	0.00205704	0.00204837	0.00216187	0.00201576	0.00204544	0.00209672	0.00204176	0.00206854
644	0.00224859	0.00204437	0.00216473	0.00212715	0.0020763	0.00218501	0.0020077	0.00203829	0.0021159	0.00206795	0.00206885
645	0.00224886	0.0020749	0.00217843	0.00205172	0.00203279	0.00215094	0.00201406	0.00205461	0.00208501	0.00207916	0.0020622
646	0.00222279	0.00213392	0.00218473	0.00211243	0.00201866	0.0021401	0.00202781	0.00204472	0.00207733	0.00212741	0.00210812
647	0.00222833	0.00213133	0.00216408	0.00212271	0.00206782	0.00215836	0.002061	0.0020518	0.00210899	0.00215322	0.00209397
648	0.00222558	0.00214917	0.00216033	0.00200961	0.00212802	0.00218573	0.00207156	0.00206161	0.0021213	0.00209704	0.00213376
649	0.00219408	0.00216473	0.00217549	0.0021476	0.00214154	0.0022146	0.0020719	0.0020536	0.0020798	0.00208951	0.00212525
650	0.00219026	0.00216684	0.00217799	0.00209189	0.0021288	0.00220091	0.00207581	0.00201849	0.00213302	0.00214336	0.00215828
651	0.00222565	0.00212247	0.00218407	0.00201038	0.00211743	0.00218577	0.00204227	0.00200426	0.0021632	0.00214457	0.00219887
652	0.00226985	0.00212184	0.00217328	0.00198739	0.00212699	0.00219452	0.00205991	0.0020336	0.00215758	0.00211562	0.00218637
653	0.00226881	0.00211236	0.00218502	0.00207338	0.00217955	0.00218554	0.00206784	0.00204969	0.00213105	0.00210885	0.00216523
654	0.00224257	0.00210301	0.002196	0.00199347	0.0021673	0.00217043	0.00205565	0.00202294	0.00214861	0.00211547	0.00209344
655	0.00223488	0.00207673	0.00216959	0.00201661	0.00211955	0.00217171	0.00203845	0.0020266	0.00217453	0.0020989	0.00210663
656	0.00225095	0.00209744	0.00212903	0.00195766	0.00211678	0.00216485	0.00202988	0.00204675	0.00215928	0.00208191	0.00215155
657	0.00227029	0.00210729	0.00212471	0.0020133	0.00212422	0.00215371	0.00203424	0.00202408	0.00214794	0.00208697	0.0021069
658	0.0022385	0.00210661	0.00215708	0.0020472	0.00210782	0.00215258	0.0020586	0.00196614	0.00212695	0.00212836	0.00213019
659	0.00224346	0.00204384	0.00218414	0.0019893	0.00215635	0.00215997	0.00209836	0.0019671	0.00213477	0.00212194	0.00219672
660	0.00225081	0.00208347	0.00219243	0.00208816	0.00216723	0.00217146	0.00210149	0.0020173	0.00214845	0.00207015	0.00217983
661	0.00225349	0.00208849	0.00219523	0.00212604	0.00212251	0.00214447	0.0020973	0.00205208	0.00213598	0.0020777	0.00213958
662	0.00226974	0.0021174	0.00221604	0.00207056	0.00207346	0.00212723	0.00209297	0.0020076	0.00211069	0.00207394	0.00211251
663	0.00224004	0.00213032	0.00223548	0.00207235	0.00209302	0.00213673	0.00207107	0.00201971	0.00213333	0.00208636	0.0021278
664	0.00223205	0.00215856	0.00221327	0.00204546	0.00208526	0.00213605	0.00206538	0.00205236	0.00211521	0.00207416	0.00209824
665	0.00224019	0.00216151	0.00219694	0.00205855	0.00208132	0.00213795	0.00212142	0.00204088	0.00213032	0.00211312	0.00215133
666	0.00222194	0.002162	0.00217761	0.00209146	0.00208693	0.00214106	0.00211919	0.00202665	0.0021463	0.00215243	0.00213064
667	0.00223124	0.00214637	0.00220161	0.0020069	0.00208692	0.00216537	0.00210357	0.00202483	0.00215191	0.00214722	0.00211231
668	0.00222294	0.00214101	0.00219154	0.00198834	0.0020744	0.00217314	0.00214564	0.00204546	0.00218869	0.00211892	0.00212615
669	0.00218497	0.00214107	0.00215535	0.00210733	0.00207596	0.00214643	0.00216827	0.00205455	0.00218104	0.0021291	0.00214982
670	0.00218669	0.00212799	0.0021742	0.00207419	0.00209048	0.00211885	0.00216519	0.00203733	0.00215296	0.00211913	0.00210225
671	0.00220877	0.00208856	0.00222642	0.00214863	0.00210084	0.00212962	0.0021838	0.00200672	0.00209175	0.00212423	0.00209049
672	0.00223297	0.00207943	0.00221193	0.00208648	0.00208659	0.00211279	0.00221165	0.00198785	0.0021111	0.00209175	0.00213259
673	0.00222491	0.00211546	0.00219472	0.00205793	0.00209384	0.00212848	0.00220487	0.00199906	0.00217066	0.00210694	0.00212253
674	0.00220793	0.00216281	0.00217473	0.00224862	0.00212635	0.0021486	0.00218261	0.00202639	0.00221697	0.00216594	0.00211008
675	0.00218588	0.00215285	0.002168	0.00204125	0.00213598	0.00215491	0.00215075	0.00204472	0.00218996	0.00214603	0.00212617
676	0.00220986	0.00212062	0.00217372	0.00210475	0.00211562	0.00216789	0.00213674	0.00207161	0.00220109	0.00216078	0.00216586
677	0.00219736	0.00212863	0.00220243	0.00216984	0.00212996	0.00216409	0.00212515	0.00203629	0.00223007	0.00212488	0.00216348
678	0.00216651	0.00214534	0.00218267	0.00203383	0.00214945	0.00215507	0.00212492	0.0020084	0.00221679	0.00211473	0.00213597
679	0.0021696	0.00212859	0.00218181	0.002074	0.00213552	0.00215697	0.00211633	0.00202426	0.00219512	0.00211023	0.00216905
680	0.00216792	0.00212338	0.00219921	0.00206189	0.00211095	0.00215279	0.00209166	0.001991	0.00218957	0.0020985	0.00219347
681	0.00215552	0.00211156	0.00221706	0.00208554	0.00211212	0.00213929	0.00211426	0.00195792	0.00220185	0.00208271	0.00225457
682	0.00210222	0.00205411	0.00221127	0.00204969	0.0021009	0.00213083	0.00215188	0.00199496	0.00220887	0.00207619	0.00221186
683	0.00213901	0.00204743	0.00220088	0.00217182	0.00208323	0.00213742	0.00219059	0.0020239	0.00219271	0.00210464	0.00218388
684	0.00218944	0.0020799	0.00219331	0.00206869	0.00208935	0.00215687	0.0021761	0.0020214	0.0021483	0.00210546	0.00216711
685	0.00220291	0.0020911	0.00217911	0.00207376	0.0020944	0.00216196	0.0021758	0.00202928	0.00214971	0.00212382	0.00213217
686	0.00219672	0.00207846	0.00214958	0.00212266	0.0020632	0.00213449	0.00219194	0.00202187	0.0021879	0.00213622	0.00211064
687	0.00215382	0.00207616	0.00214015	0.00210722	0.00205746	0.00212618	0.00221096	0.00203117	0.00217137	0.00216087	0.00216149
688	0.00218208	0.00209597	0.00218239	0.00218114	0.00207554	0.00217144	0.00220873	0.00201408	0.00213913	0.00214112	0.00220297
689	0.00220485	0.00210488	0.00218777	0.00217263	0.00208864	0.00220515	0.00221816	0.00201056	0.00213779	0.00211385	0.00218349
690	0.0022202	0.002067	0.00218474	0.00208146	0.00206578	0.00218167	0.0021806	0.00198825	0.00215735	0.00211102	0.00217142
691	0.0021887	0.00205346	0.0021757	0.002088	0.00207567	0.00214128	0.00215096	0.00200385	0.00218534	0.00215735	0.00214219
692	0.00214577	0.0020525	0.00217453	0.00206352	0.00208693	0.00213773	0.00215288	0.00201672	0.00222268	0.00216748	0.00213871
693	0.00213656	0.00209846	0.00215935	0.00214708	0.00203294	0.00212542	0.00215625	0.00201134	0.00225333	0.00212639	0.00221122
694	0.00216835	0.00206105	0.00216716	0.00219727	0.00201756	0.00210804	0.00216545	0.00200401	0.00225927	0.00210167	0.00218666
695	0.00219011	0.00204748	0.00218646	0.00210613	0.00204691	0.00212374	0.00214542	0.00203974	0.0022738	0.00209952	0.00215418
696	0.00218617	0.00204724	0.00222255	0.00207094	0.00207327	0.00214585	0.00211514	0.00203001	0.00224878	0.00211919	0.00209746
697	0.00220815	0.00204962	0.00218804	0.00212692	0.00209806	0.00217284	0.00214141	0.00201371	0.00225361	0.0020876	0.00211378
698	0.00220387	0.00208669	0.00217239	0.00220384	0.00211171	0.00220988	0.00217151	0.00196916	0.002244	0.00210461	0.00218875
699	0.00223865	0.00214381	0.00216195	0.00219139	0.00213745	0.00219851	0.00218658	0.00195379	0.00227197	0.00212329	0.0021729
700	0.0021822	0.00214098	0.002193	0.00216818	0.00214634	0.00214544	0.00214953	0.00196079	0.00227486	0.00206708	0.00213982
701	0.00216872	0.00205861	0.00221032	0.00212519	0.00216445	0.00212054	0.00213378	0.00195586	0.00220489	0.00204581	0.00208381
702	0.00220869	0.00204668	0.00222998	0.0021609	0.00213725	0.00213075	0.00216315	0.00197687	0.00217498	0.00204492	0.00208069
703	0.00224433	0.00212936	0.00219189	0.0020773	0.00212768	0.00213713	0.00216492	0.00198462	0.00217876	0.00209142	0.00212957
704	0.00224678	0.00210746	0.0021715	0.00213113	0.00214151	0.00214579	0.00219117	0.00195825	0.00216204	0.00211363	0.00217123
705	0.0022358	0.00212433	0.00217182	0.00220021	0.00212049	0.00213127	0.00220665	0.00196743	0.00216822	0.0021029	0.00213763
706	0.00220022	0.00206792	0.00216913	0.0022467	0.00210761	0.00211245	0.0021755	0.00197253	0.00217572	0.00212591	0.00208861
707	0.00218702	0.00206678	0.00217615	0.00215671	0.00210884	0.00213092	0.00221463	0.0019895	0.00220563	0.00214275	0.00213606
708	0.0021625	0.00211196	0.00218637	0.00218529	0.00213711	0.00212607	0.00220881	0.00200072	0.0021859	0.00210078	0.00213264
709	0.00217412	0.0020969	0.00221453	0.00212772	0.00214064	0.00212676	0.00221421	0.00199112	0.00218457	0.00208469	0.00214727
710	0.00219384	0.00210145	0.00221741	0.00218775	0.00213444	0.00217739	0.00221155	0.00199255	0.00218599	0.00209302	0.00220632
711	0.00220881	0.00210689	0.00219261	0.00217663	0.00212421	0.0022406	0.00224298	0.00195024	0.00220867	0.00210254	0.00223789
712	0.00220129	0.00214158	0.0021743	0.00212813	0.0020779	0.00225087	0.00227577	0.00197112	0.00221094	0.00210812	0.0022004
713	0.00218337	0.00213416	0.00222072	0.00222951	0.00205896	0.00221439	0.00225356	0.00200832	0.00221479	0.00214063	0.00221127
714	0.00216648	0.0020454	0.0022312	0.0021311	0.00209251	0.00217179	0.0022109	0.00200047	0.0022172	0.00209483	0.0021504
715	0.00216982	0.00204711	0.00219899	0.00215564	0.00213594	0.00216367	0.00218311	0.00199936	0.00225477	0.00207327	0.00216394
716	0.00219047	0.00210609	0.00218154	0.0022642	0.00215182	0.00216094	0.00218617	0.00199966	0.0022681	0.00213521	0.00214895
717	0.00226167	0.00212966	0.00219983	0.00213336	0.0021289	0.00214268	0.00221662	0.00198563	0.00226763	0.00216833	0.00212631
718	0.00224647	0.00207812	0.0022406	0.00220488	0.00213282	0.00215444	0.00222477	0.00194441	0.00225132	0.00212622	0.00211332
719	0.00219658	0.00205306	0.00221136	0.00208081	0.00213216	0.00213851	0.00221192	0.00197607	0.00223714	0.00213245	0.00213238
720	0.00217225	0.00204366	0.00220521	0.00216352	0.00213595	0.00212858	0.00219991	0.00199023	0.00224339	0.00217311	0.00216225
721	0.00214986	0.00204538	0.00218712	0.00217865	0.00211743	0.00214806	0.00222954	0.00200071	0.00222048	0.0021477	0.00216029
722	0.00217137	0.00207883	0.00214146	0.00223785	0.0021069	0.00217881	0.00225138	0.00201454	0.00217048	0.00213748	0.00217386
723	0.00222482	0.00212792	0.00216267	0.00208567	0.00216492	0.00218358	0.0022364	0.00200662	0.00215818	0.00218527	0.00221331
724	0.0022421	0.00211707	0.00221229	0.00222389	0.00216978	0.00219178	0.00219017	0.00204475	0.00222142	0.00219439	0.00221931
725	0.00226552	0.00215094	0.00223101	0.00212335	0.00223324	0.00219448	0.00217686	0.0020486	0.00223893	0.00211772	0.00217782
726	0.00227736	0.00214826	0.0022133	0.00218405	0.00226325	0.00218362	0.00220165	0.00203802	0.00223424	0.00208617	0.00218278
727	0.00231284	0.00213284	0.00220482	0.00217471	0.00227439	0.00217619	0.002221	0.00200504	0.00220819	0.00208875	0.00217262
728	0.0023814	0.00213001	0.00218696	0.00209881	0.00225242	0.00220346	0.00225207	0.00197075	0.00219223	0.00213238	0.00219257
729	0.00237982	0.00214163	0.00217406	0.00212254	0.00222156	0.00223552	0.00225969	0.00195233	0.00221651	0.00215146	0.00221828
730	0.00233133	0.00209034	0.00218593	0.0021597	0.00217341	0.00222213	0.00222447	0.00195909	0.00226889	0.00208506	0.00220358
731	0.00229283	0.00206349	0.00219764	0.0022168	0.00217813	0.00219438	0.00222804	0.00198024	0.00230382	0.00205277	0.0021876
732	0.00230316	0.00208909	0.00225418	0.00225992	0.0021953	0.00216565	0.00221156	0.00200239	0.00226539	0.00208174	0.00217582
733	0.00230487	0.00214647	0.00222903	0.00229608	0.00220409	0.00216553	0.00218278	0.00197103	0.00222515	0.00210025	0.00218832
734	0.00227499	0.00212191	0.00224219	0.00226372	0.00216834	0.00218002	0.00217333	0.00198858	0.0022401	0.00208773	0.00218023
735	0.00223778	0.00208303	0.0022262	0.00232202	0.00215611	0.00215325	0.00218073	0.00196701	0.00223143	0.0020816	0.00221249
736	0.00223346	0.00206631	0.00225579	0.00223482	0.00217489	0.00215105	0.00219873	0.00194408	0.00218078	0.00208664	0.00216961
737	0.00223795	0.00206882	0.00224991	0.00223033	0.00215989	0.00216966	0.00222909	0.00201327	0.00219757	0.00209315	0.00216557
738	0.00221805	0.00212677	0.00223263	0.00220697	0.00216374	0.00214822	0.00222339	0.00204836	0.00220063	0.00212769	0.00217556
739	0.00225974	0.00215346	0.00222746	0.00218695	0.0021607	0.00215326	0.00222655	0.00206261	0.00222132	0.00212002	0.00213157
740	0.00224692	0.00213694	0.00226536	0.00224657	0.00214091	0.00222318	0.00228277	0.00205937	0.00218647	0.00215104	0.00219115
741	0.00224202	0.00213936	0.00226552	0.00231079	0.0021479	0.00222427	0.002271	0.00207377	0.00218296	0.00211319	0.0021962
742	0.0021901	0.00214521	0.00221115	0.00225686	0.00212653	0.0021555	0.0022979	0.00203731	0.00218883	0.00210333	0.00216335
743	0.00220979	0.00213883	0.00222927	0.00227301	0.00210868	0.00215932	0.00228437	0.00204045	0.00219382	0.00214134	0.00222012
744	0.00222088	0.00215297	0.0022188	0.00228407	0.00213415	0.00219726	0.00228134	0.00202932	0.00220197	0.00207643	0.00223476
745	0.00223629	0.00214523	0.00221351	0.00234339	0.00216666	0.00219031	0.00222332	0.00197527	0.00220202	0.00204324	0.00220967
746	0.00223563	0.00215019	0.00221498	0.00226969	0.00213991	0.00217706	0.00221184	0.00197341	0.00219114	0.00210175	0.00217996
747	0.00224378	0.00206043	0.00221111	0.0022607	0.00211913	0.00215986	0.00226406	0.00198504	0.00221183	0.00214428	0.00216111
748	0.00226659	0.00204165	0.00220341	0.00243027	0.00217637	0.00215513	0.00226296	0.00204742	0.00223099	0.0020885	0.0021331
749	0.0022656	0.0020755	0.00218109	0.00227005	0.00219886	0.00217499	0.0022872	0.00204348	0.0022538	0.00209913	0.00211109
750	0.00222982	0.0021014	0.00222737	0.00222956	0.00222224	0.00217337	0.00226587	0.00200401	0.00230598	0.00208689	0.00210119
751	0.00222942	0.00216732	0.00223887	0.00221647	0.00219949	0.00220646	0.00225717	0.00200687	0.00227388	0.00209932	0.00214902
752	0.00224892	0.00217742	0.00223902	0.00230613	0.00216374	0.00217222	0.00227127	0.00202498	0.00223583	0.00210528	0.00221255
753	0.00227183	0.00219082	0.00224867	0.00229735	0.00220252	0.00217072	0.00228541	0.00204088	0.00222283	0.00212392	0.00220168
754	0.00228152	0.0021318	0.00221906	0.00225613	0.00220171	0.00219825	0.00223978	0.0020525	0.00223746	0.00209877	0.00215414
755	0.00230047	0.00215103	0.0022188	0.00226116	0.00224436	0.00221357	0.00223099	0.0020422	0.00222929	0.00211373	0.00215799
756	0.00230937	0.0021078	0.00219626	0.00222196	0.00224894	0.00220131	0.00223225	0.00199126	0.00217193	0.00211581	0.00218517
757	0.00235676	0.00210555	0.00220926	0.00225391	0.00223537	0.00220795	0.00228603	0.00202953	0.00210895	0.00209585	0.00221788
758	0.00238535	0.00212286	0.00224786	0.00219165	0.00222025	0.00222728	0.00230739	0.0020165	0.00213107	0.00211179	0.00221951
759	0.00234857	0.00213525	0.00222788	0.00243763	0.00220335	0.00227077	0.00230127	0.00200324	0.00214981	0.00218563	0.00224515
760	0.00230689	0.00213625	0.00218947	0.00223426	0.00222865	0.00229727	0.00227139	0.00201442	0.0021659	0.00219214	0.00225014
761	0.00237797	0.00217155	0.00219235	0.00223446	0.00224125	0.00230228	0.00229135	0.00202142	0.00215744	0.00215402	0.0021966
762	0.00240341	0.00216037	0.0022123	0.00224539	0.00227203	0.00229253	0.00229823	0.00197463	0.00214168	0.00215554	0.00217367
763	0.0023895	0.00210216	0.00225482	0.00225533	0.00225566	0.00225219	0.00227523	0.00194458	0.00211795	0.00214531	0.00214728
764	0.0023755	0.00216811	0.00224851	0.0023373	0.00220602	0.00227044	0.00235025	0.00198263	0.00216853	0.00214825	0.00218576
765	0.00240033	0.00228711	0.00222621	0.00224904	0.00218263	0.00231978	0.00241647	0.00198092	0.00223182	0.00215141	0.00223402
766	0.00225573	0.00218569	0.002221	0.0023159	0.00213336	0.00218939	0.00227749	0.0019723	0.002119	0.00206891	0.00209404
767	0.00221431	0.00212074	0.00223113	0.00223294	0.00217286	0.00216409	0.00224834	0.00199619	0.00213784	0.00205654	0.00208073
768	0.00221511	0.00209764	0.00225984	0.00221365	0.00217493	0.00220106	0.00231254	0.00204182	0.00218304	0.00210101	0.00213502
769	0.00225847	0.00208468	0.00222269	0.00230225	0.00217912	0.00219999	0.00231381	0.00201503	0.00217331	0.00214971	0.00215581
770	0.0022562	0.00208332	0.00221942	0.00242195	0.00218568	0.00219153	0.00224776	0.00197509	0.00215421	0.00212552	0.00215164
771	0.00231336	0.00214685	0.00219357	0.00244248	0.00217776	0.00220683	0.00222282	0.00193527	0.00221443	0.00208439	0.00214491
772	0.00232627	0.00216282	0.00220504	0.00244606	0.00219747	0.00219783	0.00218094	0.00194384	0.00222811	0.00208319	0.00215765
773	0.00229413	0.00211304	0.00221574	0.00222042	0.00220283	0.00221584	0.00217512	0.00195911	0.00228127	0.00207784	0.00219799
774	0.00226556	0.00216026	0.00220968	0.00222855	0.00219956	0.00220161	0.00221826	0.00196544	0.00223938	0.00209874	0.00221338
775	0.00226899	0.00215283	0.00222093	0.00233818	0.00218583	0.00219471	0.00222174	0.00195182	0.00219441	0.00211275	0.0021204
776	0.00229742	0.00213799	0.00222857	0.00224667	0.00222794	0.00222048	0.00222952	0.00192787	0.0021838	0.00215626	0.00212032
777	0.00228319	0.00213973	0.00221059	0.00229498	0.0023013	0.00220975	0.00221333	0.00198021	0.00220605	0.0021227	0.00210442
778	0.00228915	0.00210205	0.0022351	0.0023169	0.00231716	0.00218986	0.00218323	0.0019695	0.00219776	0.0020766	0.00212375
779	0.00223064	0.00213985	0.00224726	0.00235499	0.00230926	0.00218005	0.00215243	0.00198779	0.00220661	0.00203899	0.00215292
780	0.00219746	0.00211484	0.00224223	0.00234689	0.00229238	0.00220514	0.00218975	0.00202037	0.00221615	0.00202491	0.00217284
